# Supplementary material for: Probabilistic visual and electromagnetic data fusion for robust drift-free sequential mosaicking: application to fetoscopy
Source: J Med Imaging (Bellingham). 2018 Feb 22;5(2):021217. doi: 10.1117/1.JMI.5.2.021217 (PMC5822039; doi:10.1117/1.JMI.5.2.021217)
Supplement: Supplementary file 3 [file JMI_005_021217_SD003.bib]

Automatically generated by Mendeley Desktop 1.16.3
Any changes to this file will be lost if it is regenerated by Mendeley.

BibTeX export options can be customized via Options -> BibTeX in Mendeley Desktop

@article{Klein2004,
abstract = {This paper presents a novel method for increasing the robustness of visual tracking systems by incorporating information from inertial sensors. We show that more can be achieved than simply combining the sensor data within a statistical filter: besides using inertial data to provide predictions for the visual sensor, this data can be used to dynamically tune the parameters of each feature detector in the visual sensor. This allows the visual sensor to provide useful information even in the presence of substantial motion blur. Finally, the visual sensor can be used to calibrate the parameters of the inertial sensor to eliminate drift.},
author = {Klein, G.S.W. and Drummond, T.W.},
file = {:C$\backslash$:/Users/Marcel/Desktop/KleinDrummond2002BMVC.pdf:pdf},
issn = {02628856},
journal = {Image Vis. Comput.},
keywords = {Real-time vision,Sensor fusion,Visual tracking},
number = {10},
pages = {769--776},
title = {{Tightly integrated sensor fusion for robust visual tracking}},
volume = {22},
year = {2004},
note="[doi:10.1016/j.imavis.2004.02.007]"
}
@inproceedings{haidegger2011towards,
	title={Towards unified electromagnetic tracking system assessment-static errors},
	author={Haidegger, Tam{\'a}s and Fenyvesi, G{\'a}bor and Sirokai, Be{\'a}ta and Kelemen, M{\'a}rton and Nagy, Melinda and Tak{\'a}cs, Barnab{\'a}s and Kov{\'a}cs, Levente and Beny{\'o}, Bal{\'a}zs and Beny{\'o}, Zolt{\'a}n},
	booktitle={Engineering in Medicine and Biology Society, EMBC, 2011 Annual International Conference of the IEEE},
	pages={1905--1908},
	year={2011},
	organization={IEEE}
}
@inproceedings{wilson2007hardware,
	title={A hardware and software protocol for the evaluation of electromagnetic tracker accuracy in the clinical environment: a multi-center study},
	author={Wilson, Emmanuel and Yaniv, Ziv and Zhang, Hui and Nafis, Christopher and Shen, Eric and Shechter, Guy and Wiles, Andrew D and Peters, Terry and Lindisch, David and Cleary, Kevin},
	booktitle={Medical Imaging 2007: Visualization and Image-Guided Procedures},
	volume={6509},
	pages={65092T},
	year={2007},
	organization={International Society for Optics and Photonics}
}
@article{tran20173d,
	title={3D Catheter Shape Reconstruction Using Electromagnetic and Image Sensors},
	author={Tran, Phuong Toan and Chang, Ping-Lin and De Praetere, Herbert and Maes, Julies and Reynaerts, Dominiek and Sloten, Jos Vander and Stoyanov, Danail and Poorten, Emmanuel Vander},
	journal={Journal of Medical Robotics Research},
	pages={1740009},
	year={2017},
	publisher={World Scientific}
}
@article{senat2004endoscopic,
	title={Endoscopic laser surgery versus serial amnioreduction for severe twin-to-twin transfusion syndrome},
	author={Senat, Marie-Victoire and Deprest, Jan and Boulvain, Michel and Paupe, Alain and Winer, Norbert and Ville, Yves},
	journal={New England Journal of Medicine},
	volume={351},
	number={2},
	pages={136--144},
	year={2004},
	publisher={Mass Medical Soc}
}
@article{lowe2004distinctive,
	title={Distinctive image features from scale-invariant keypoints},
	author={Lowe, David G},
	journal={International journal of computer vision},
	volume={60},
	number={2},
	pages={91--110},
	year={2004},
	publisher={Springer}
}
@article{bay2008speeded,
	title={Speeded-up robust features (SURF)},
	author={Bay, Herbert and Ess, Andreas and Tuytelaars, Tinne and Van Gool, Luc},
	journal={Computer vision and image understanding},
	volume={110},
	number={3},
	pages={346--359},
	year={2008},
	publisher={Elsevier}
}
@article{davison2007monoslam,
	title={MonoSLAM: Real-time single camera SLAM},
	author={Davison, Andrew J and Reid, Ian D and Molton, Nicholas D and Stasse, Olivier},
	journal={IEEE transactions on pattern analysis and machine intelligence},
	volume={29},
	number={6},
	pages={1052--1067},
	year={2007},
	publisher={IEEE}
}
@inproceedings{rublee2011orb,
	title={ORB: An efficient alternative to SIFT or SURF},
	author={Rublee, Ethan and Rabaud, Vincent and Konolige, Kurt and Bradski, Gary},
	booktitle={Computer Vision (ICCV), 2011 IEEE international conference on},
	pages={2564--2571},
	year={2011},
	organization={IEEE}
}
@incollection{shum2001construction,
	title={Construction of panoramic image mosaics with global and local alignment},
	author={Shum, H-Y and Szeliski, Richard},
	booktitle={Panoramic vision},
	pages={227--268},
	year={2001},
	publisher={Springer}
}
@inproceedings{vyas2015electromagnetic,
	title={Electromagnetic tracking of handheld high-resolution endomicroscopy probes to assist with real-time video mosaicking},
	author={Vyas, Khushi and Hughes, Michael and Yang, Guang-Zhong},
	booktitle={SPIE BiOS},
	pages={93040Y--93040Y},
	year={2015},
	organization={International Society for Optics and Photonics}
}
@article{delon2007small,
	title={Small baseline stereovision},
	author={Delon, Julie and Roug{\'e}, Bernard},
	journal={Journal of Mathematical Imaging and Vision},
	volume={28},
	number={3},
	pages={209--223},
	year={2007},
	publisher={Springer}
}
@article{fischler1981random,
	title={Random sample consensus: a paradigm for model fitting with applications to image analysis and automated cartography},
	author={Fischler, Martin A and Bolles, Robert C},
	journal={Communications of the ACM},
	volume={24},
	number={6},
	pages={381--395},
	year={1981},
	publisher={ACM}
}

@inproceedings{olsson2011triangulating,
	title={Triangulating a plane},
	author={Olsson, Carl and Eriksson, Anders},
	booktitle={Scandinavian Conference on Image Analysis},
	pages={13--23},
	year={2011},
	organization={Springer},
	note="[doi:10.1007/978-3-642-21227-7-2]"
}
@inproceedings{benhimane2005vision,
	title={Vision-based control for car platooning using homography decomposition},
	author={Benhimane, Selim and Malis, Ezio and Rives, Patrick and Azinheira, Jos{\'e} R},
	booktitle={Proceedings of the 2005 IEEE International Conference on Robotics and Automation},
	pages={2161--2166},
	year={2005},
	organization={IEEE}
}
@article{xian2016square,
	title={A square root unscented Kalman filter for multiple view geometry based stereo cameras/inertial navigation},
	author={Xian, Zhiwen and Lian, Junxiang and Shan, Mao and Zhang, Lilian and He, Xiaofeng and Hu, Xiaoping},
	journal={International Journal of Advanced Robotic Systems},
	volume={13},
	number={5},
	pages={1729881416664850},
	year={2016},
	publisher={SAGE Publications Sage UK: London, England},
	note="[doi:10.1177/1729881416664850]"
}
@article{eudes2010weighted,
	title={Weighted local bundle adjustment and application to odometry and visual slam fusion},
	author={Eudes, Alexandre and Naudet-Collette, Sylvie and Lhuillier, Maxime and Dhome, Michel},
	year={2010},
	publisher={Citeseer}
}

@article{tsai1989new,
	title={A new technique for fully autonomous and efficient 3D robotics hand/eye calibration},
	author={Tsai, Roger Y and Lenz, Reimar K},
	journal={IEEE Transactions on robotics and automation},
	volume={5},
	number={3},
	pages={345--358},
	year={1989},
	publisher={IEEE}
}
@article{davison2007monoslam,
	title={MonoSLAM: Real-time single camera SLAM},
	author={Davison, Andrew J and Reid, Ian D and Molton, Nicholas D and Stasse, Olivier},
	journal={IEEE transactions on pattern analysis and machine intelligence},
	volume={29},
	number={6},
	pages={1052--1067},
	year={2007},
	publisher={IEEE}
}
@inproceedings{atasoy2008global,
	title={A global approach for automatic fibroscopic video mosaicing in minimally invasive diagnosis},
	author={Atasoy, Selen and Noonan, David P and Benhimane, Selim and Navab, Nassir and Yang, Guang-Zhong},
	booktitle={International Conference on Medical Image Computing and Computer-Assisted Intervention},
	pages={850--857},
	year={2008},
	organization={Springer},
	note="[doi:10.1007/978-3-540-85988-8-101]"
}
@inproceedings{van2001square,
	title={The square-root unscented Kalman filter for state and parameter-estimation},
	author={Van Der Merwe, Rudolph and Wan, Eric A},
	booktitle={Acoustics, Speech, and Signal Processing, 2001. Proceedings.(ICASSP'01). 2001 IEEE International Conference on},
	volume={6},
	pages={3461--3464},
	year={2001},
	organization={IEEE}
}
@article{glossop2009advantages,
	title={Advantages of optical compared with electromagnetic tracking},
	author={Glossop, Neil D},
	journal={JBJS},
	volume={91},
	number={Supplement\_1},
	pages={23--28},
	year={2009},
	publisher={LWW},
	note="[doi:10.2106/JBJS.H.01362]"
}
@article{strelow2004motion,
	title={Motion estimation from image and inertial measurements},
	author={Strelow, Dennis and Singh, Sanjiv},
	journal={The International Journal of Robotics Research},
	volume={23},
	number={12},
	pages={1157--1195},
	year={2004},
	publisher={SAGE Publications}
}
@inproceedings{Krittin,
	title={Hand-eye calibration for robotic assisted minimally invasive surgery without a calibration object},
	author={Pachtrachai, Krittin and Allan, Max and Pawar, Vijay and Hailes, Stephen and Stoyanov, Danail},
	booktitle={Intelligent Robots and Systems (IROS), 2016 IEEE/RSJ International Conference on},
	pages={2485--2491},
	year={2016},
	organization={IEEE}
}
@article{clarkson2015niftk,
	title={The NifTK software platform for image-guided interventions: platform overview and NiftyLink messaging},
	author={Clarkson, Matthew J and Zombori, Gergely and Thompson, Steve and Totz, Johannes and Song, Yi and Espak, Miklos and Johnsen, Stian and Hawkes, David and Ourselin, S{\'e}bastien},
	journal={International journal of computer assisted radiology and surgery},
	volume={10},
	number={3},
	pages={301--316},
	year={2015},
	publisher={Springer},
	note="[doi:10.1007/s11548-014-1124-7]"
}
@article{davison2007monoslam,
  title={MonoSLAM: Real-time single camera SLAM},
  author={Davison, Andrew J and Reid, Ian D and Molton, Nicholas D and Stasse, Olivier},
  journal={IEEE transactions on pattern analysis and machine intelligence},
  volume={29},
  number={6},
  pages={1052--1067},
  year={2007},
  publisher={IEEE}
}
@article{wood2005navigation,
  title={Navigation with electromagnetic tracking for interventional radiology procedures: a feasibility study},
  author={Wood, Bradford J and Zhang, Hui and Durrani, Amir and Glossop, Neil and Ranjan, Sohan and Lindisch, David and Levy, Eliott and Banovac, Filip and Borgert, Joern and Krueger, Sascha and others},
  journal={Journal of vascular and interventional radiology},
  volume={16},
  number={4},
  pages={493--505},
  year={2005},
  publisher={Elsevier},
  note="[doi:10.1097/01.RVI.0000148827.62296.B4]"
}
@article{davison2007monoslam,
  title={MonoSLAM: Real-time single camera SLAM},
  author={Davison, Andrew J and Reid, Ian D and Molton, Nicholas D and Stasse, Olivier},
  journal={IEEE transactions on pattern analysis and machine intelligence},
  volume={29},
  number={6},
  pages={1052--1067},
  year={2007},
  publisher={IEEE}
}
@inproceedings{cleary2005electromagnetic,
  title={Electromagnetic tracking for image-guided abdominal procedures: Overall system and technical issues},
  author={Cleary, Kevin and Zhang, Hui and Glossop, Neil and Levy, Elliot and Wood, Bradford and Banovac, Filip},
  booktitle={2005 IEEE Engineering in Medicine and Biology 27th Annual Conference},
  pages={6748--6753},
  year={2005},
  organization={IEEE}
}
@inproceedings{Hamel2011,
	title={Homography estimation on the special linear group based on direct point correspondence},
	author={Hamel, Tarek and Mahony, Robert and Trumpf, Jochen and Morin, Pascal and Hua, Minh-Duc},
	booktitle={Decision and Control and European Control Conference (CDC-ECC), 2011 50th IEEE Conference on},
	pages={7902--7908},
	year={2011},
	organization={IEEE},
	note="[doi:10.1109/CDC.2011.6160724]"
}
@article{Tobergte2013,
abstract = {applicability for this approach.},
author = {Tobergte, David R. and Curtis, Shirley},
file = {:C$\backslash$:/Users/Marcel/AppData/Local/Mendeley Ltd./Mendeley Desktop/Downloaded/Tobergte, Curtis - 2013 - No Title No Title.pdf:pdf},
isbn = {9788578110796},
issn = {1098-6596},
journal = {J. Chem. Inf. Model.},
keywords = {icle},
number = {9},
pages = {1689--1699},
pmid = {25246403},
title = {{No Title No Title}},
volume = {53},
year = {2013}
}
@inproceedings{daga2016real,
	title={Real-time mosaicing of fetoscopic videos using SIFT},
	author={Daga, Pankaj and Chadebecq, Fran{\c{c}}ois and Shakir, DCS and Garcia Peraza Herrera, L and Tella Amo, M and Dwyer, George and David, Anna L and Deprest, Jan and Stoyanov, Danail and Vercauteren, Tom and others},
	booktitle={Proceedings of SPIE},
	volume={9786},
	year={2016},
	organization={SPIE Medical Imaging}
}

@article{Reeff2006,
author = {Reeff, Mireille and Gerhard, Friederike and Cattin, Philippe},
isbn = {9783885791874},
journal = {GI Jahrestagung},
number = {1},
pages = {467--474},
title = {{Mosaicing of Endoscopic Placenta Images}},
volume = {93},
year = {2006}
}
@article{Mohamed1999,
abstract = {After reviewing the two main approaches of adaptive Kalman filtering, namely, innovation-based adaptive estimation (IAE) and multiple-model-based adaptive estimation (MMAE), the detailed development of an innovation-based adaptive Kalman filter for an integrated inertial navigation system/global positioning system (INS/GPS) is given. The developed adaptive Kalman filter is based on the maximum likelihood criterion for the proper choice of the filter weight and hence the filter gain factors. Results from two kinematic field tests in which the INS/GPS was compared to highly precise reference data are presented. Results show that the adaptive Kalman filter outperforms the conventional Kalman filter by tuning either the system noise variance–covariance (V–C) matrix `Q' or the update measurement noise V–C matrix `R' or both of them.},
author = {Mohamed, A. H. and Schwarz, K. P.},
file = {:C$\backslash$:/Users/Marcel/AppData/Local/Mendeley Ltd./Mendeley Desktop/Downloaded/Mohamed, Schwarz - 1999 - Adaptive Kalman filtering for INSGPS.pdf:pdf},
isbn = {0780364910},
issn = {09497714},
journal = {J. Geod.},
keywords = {Adaptive,GPS/INS,Kalman filtering},
number = {4},
pages = {193--203},
title = {{Adaptive Kalman filtering for INS/GPS}},
volume = {73},
year = {1999}
}
@article{baschat2011twin,
	title={Twin-to-twin transfusion syndrome (TTTS)},
	author={Baschat, Ahmet and Chmait, Ramen H and Deprest, Jan and Gratac{\'o}s, Eduard and Hecher, Kurt and Kontopoulos, Efficia and Quintero, Ruben and Skupski, Daniel W and Valsky, Dan V and Ville, Yves},
	journal={Journal of perinatal medicine},
	volume={39},
	number={2},
	pages={107--112},
	year={2011}
}
@inproceedings{daga2016real,
	title={Real-time mosaicing of fetoscopic videos using SIFT},
	author={Daga, Pankaj and Chadebecq, Fran{\c{c}}ois and Shakir, Dzhoshkun I and Herrera, Luis Carlos G and Tella, Marcel and Dwyer, George and David, Anna L and Deprest, Jan and Stoyanov, Danail and Vercauteren, Tom and others},
	booktitle={SPIE Medical Imaging},
	pages={97861R--97861R},
	year={2016},
	organization={International Society for Optics and Photonics}
}
@inproceedings{tella2016combined,
	title={A Combined EM and Visual Tracking Probabilistic Model for Robust Mosaicking: Application to Fetoscopy},
	author={Tella-Amo, Marcel and Daga, Pankaj and Chadebecq, Fran{\c{c}}ois and Thompson, Stephen and Shakir, Dzhoshkun I and Dwyer, George and Wimalasundera, Ruwan and Deprest, Jan and Stoyanov, Danail and Vercauteren, Tom and others},
	booktitle={Proceedings of the IEEE Conference on Computer Vision and Pattern Recognition Workshops},
	pages={84--92},
	year={2016}
}
@book{reeff2011mosaicing,
	title={Mosaicing of endoscopic placenta images},
	author={Reeff, Mireille},
	publisher={Hartung-Gorre},
	year={2011}
}
	
@article{slaghekke2014fetoscopic,
	title={Fetoscopic laser coagulation of the vascular equator versus selective coagulation for twin-to-twin transfusion syndrome: an open-label randomised controlled trial},
	author={Slaghekke, Femke and Lopriore, Enrico and Lewi, Liesbeth and Middeldorp, Johanna M and van Zwet, Erik W and Weingertner, Anne-Sophie and Klumper, Frans J and DeKoninck, Philip and Devlieger, Roland and Kilby, Mark D and others},
	journal={The Lancet},
	volume={383},
	number={9935},
	pages={2144--2151},
	year={2014},
	publisher={Elsevier},
	note="[doi:10.1016/S0140-6736(13)62419-8]"
}
@article{Mosaddegh2012,
abstract = {We present an algorithm for reconstruction of piece-wise planar scenes from only two views and based on minimum line correspondences. We first recover camera rotation by matching vanishing points based on the methods already exist in the literature and then recover the camera translation by searching among a family of hypothesized planes passing through one line. Unlike algorithms based on line segments, the presented algorithm does not require an overlap between two line segments or more that one line correspondence across more than two views to recover the translation and achieves the goal by exploiting photometric constraints of the surface around the line. Experimental results on real images prove the functionality of the algorithm.},
author = {Mosaddegh, Saleh and Fofi, David and Vasseur, Pascal},
file = {:C$\backslash$:/Users/Marcel/AppData/Local/Mendeley Ltd./Mendeley Desktop/Downloaded/Mosaddegh, Fofi, Vasseur - 2012 - Two view line-based motion and structure estimation for planar scenes.pdf:pdf},
issn = {15775097},
journal = {Electron. Lett. Comput. Vis. Image Anal.},
keywords = {Line correspondence,Piece-wise planar scene,Structure and Motion,Two views.},
number = {1},
pages = {28--40},
title = {{Two view line-based motion and structure estimation for planar scenes}},
volume = {11},
year = {2012}
}
@article{Malis2007a,
abstract = {The displacement of a calibrated camera between two images of a planar object can be estimated by decomposing a homography matrix. The aim of this document is to propose a newmethod for solving the homography decomposition problem. This newmethod provides analytical expressions for the solutions of the problem, instead of the traditional numerical procedures. As a result, expressions of the translation vector, rotation matrix and object-plane normal are explicitly expressed as a function of the entries of the homography matrix. The main advantage of this method is that it will provide a deeper understanding on the homography decomposition problem. For instance, it allows to obtain the relations among the possible solutions of the problem. Thus, new vision-based robot control laws can be designed. For example the control schemes proposed in this report combine the two final solutions of the problem (only one of them being the true one) assuming that there is no a priori knowledge for discerning among them.},
author = {Malis, Ezio and Vargas, Manuel},
file = {:C$\backslash$:/Users/Marcel/Desktop/RR-6303.pdf:pdf},
isbn = {0123456789},
issn = {0036-8075},
journal = {Sophia},
number = {6303},
pages = {90},
title = {{Deeper understanding of the homography decomposition for vision-based control}},
volume = {6303},
year = {2007}
}

@article{Malis2007b,
abstract = {The objective of this paper is to propose a new homography-based approach$\backslash$nto image-based visual tracking and servoing. The visual tracking$\backslash$nalgorithm proposed in the paper is based on a new efficient second-order$\backslash$nminimization method. Theoretical analysis and comparative experiments$\backslash$nwith other tracking approaches show that the proposed method has$\backslash$na higher convergence rate than standard first-order minimization$\backslash$ntechniques. Therefore, it is well adapted to real-time robotic applications.$\backslash$nThe output of the visual tracking is a homography linking the current$\backslash$nand the reference image of a planar target. Using the homography,$\backslash$na task function isomorphic to the camera pose has been designed.$\backslash$nA new image-based control law is proposed which does not need any$\backslash$nmeasure of the 3D structure of the observed target (e.g. the normal$\backslash$nto the plane). The theoretical proof of the existence of the isomorphism$\backslash$nbetween the task function and the camera pose and the theoretical$\backslash$nproof of the stability of the control law are provided. The experimental$\backslash$nresults, obtained with a 6 d.o.f. robot, show the advantages of the$\backslash$nproposed method with respect to the existing approaches.},
author = {Malis, E and Benhimane, S},
file = {:C$\backslash$:/Users/Marcel/Desktop/benhimane2007ijcv.pdf:pdf},
isbn = {0278-3649},
issn = {0278-3649},
journal = {Int. J. Rob. Res.},
keywords = {efficient,homography-based control law,second-order minimization,visual servoing,visual tracking},
number = {7},
pages = {661--676},
title = {{Homography-based 2D Visual Tracking and Servoing}},
volume = {26},
year = {2007},
note="[doi:10.1177/0278364907080252]"
}
@article{Bourmaud2016a,
author = {Bourmaud, Guillaume and Megret, Remi and Giremus, Audrey and Berthoumieu, Yannick},
file = {:C$\backslash$:/Users/Marcel/AppData/Local/Mendeley Ltd./Mendeley Desktop/Downloaded/Bourmaud et al. - 2016 - From Intrinsic Optimization to Iterated Extended Kalman Filtering on Lie Groups(2).pdf:pdf},
issn = {15737683},
journal = {J. Math. Imaging Vis.},
keywords = {3D similarity,Camera pose,Filtering,Gauss???Newton,Homography,Kalman,Lie groups,Manifolds,Matrix transformations,Motion,Optimization},
number = {3},
pages = {284--303},
title = {{From Intrinsic Optimization to Iterated Extended Kalman Filtering on Lie Groups}},
volume = {55},
year = {2016}
}
@article{Gallup2010,
author = {Gallup, David and Frahm, Jan-michael and Pollefeys, Marc and Hill, Chapel},
file = {:C$\backslash$:/Users/Marcel/AppData/Local/Mendeley Ltd./Mendeley Desktop/Downloaded/Gallup et al. - 2010 - Piecewise Planar and Non-Planar Stereo for Urban Scene Reconstruction.pdf:pdf},
isbn = {9781424469857},
number = {c},
pages = {1418--1425},
title = {{Piecewise Planar and Non-Planar Stereo for Urban Scene Reconstruction}},
year = {2010}
}
@article{Datta2011,
abstract = {In this paper, we describe the explicit application of articulation constraints for estimating the motion of a system of articulated planes. We relate articulations to the relative homography between planes and show that these articulations translate into linearized equality constraints on a linear least-squares system, which can be solved efficiently using a Karush-Kuhn-Tucker system. The articulation constraints can be applied for both gradient-based and feature-based motion estimation algorithms and to illustrate this, we describe a gradient-based motion estimation algorithm for an affine camera and a feature-based motion estimation algorithm for a projective camera that explicitly enforces articulation constraints. We show that explicit application of articulation constraints leads to numerically stable estimates of motion. The simultaneous computation of motion estimates for all of the articulated planes in a scene allows us to handle scene areas where there is limited texture information and areas that leave the field of view. Our results demonstrate the wide applicability of the algorithm in a variety of challenging real-world cases such as human body tracking, motion estimation of rigid, piecewise planar scenes, and motion estimation of triangulated meshes.},
author = {Datta, Ankur and Sheikh, Yaser and Kanade, Takeo},
file = {:C$\backslash$:/Users/Marcel/AppData/Local/Mendeley Ltd./Mendeley Desktop/Downloaded/Datta, Sheikh, Kanade - 2011 - Linearized motion estimation for articulated planes.pdf:pdf},
isbn = {0162-8828},
issn = {01628828},
journal = {IEEE Trans. Pattern Anal. Mach. Intell.},
keywords = {Registration,motion,tracking.},
number = {4},
pages = {780--793},
pmid = {21330689},
title = {{Linearized motion estimation for articulated planes}},
volume = {33},
year = {2011}
}
@article{Tella2016,
author = {Tella, Marcel and Daga, Pankaj and Chadebecq, Fran{\c{c}}ois and Thompson, Stephen and Shakir, Dzhoshkun and Dwyer, George and Wimalasundera, Ruwan and Deprest, Jan and Stoyanov, Danail and Vercauteren, Tom and Ourselin, S{\'{e}}bastien},
file = {:C$\backslash$:/Users/Marcel/Desktop/Tella-Amo{\_}A{\_}Combined{\_}EM{\_}CVPR{\_}2016{\_}paper.pdf:pdf},
isbn = {9781509014378},
journal = {Iwbir},
pages = {84--92},
title = {{A combined EM and visual tracking probabilistic model for robust mosaicking of fetoscopic videos}},
year = {2016}
}

@misc{vedaldi08vlfeat,
 Author = {A. Vedaldi and B. Fulkerson},
 Title = {{VLFeat}: An Open and Portable Library
          of Computer Vision Algorithms},
 Year  = {2008},
 Howpublished = {\url{http://www.vlfeat.org/}}
}
@article{Molton2004,
abstract = {Abstract The performance of sequential structure from motion systems, where scene mapping is sparse to permit real - time operation, depends greatly on the ability to repeatedly measure the same visual features from a wide range of viewpoints. While previous ...},
author = {Molton, Nicholas D. and Davison, Andrew J. and Reid, Ian D.},
file = {:C$\backslash$:/Users/Ma\\\\rcel/AppData/Local/Mendeley Ltd./Mendeley Desktop/Downloaded/Molton, Davison, Reid - 2004 - Locally Planar Patch Features for Real-Time Structure from Motion.pdf:pdf},
isbn = {1-901725-25-1},
journal = {Bmvc},
pages = {90.1--90.10},
title = {{Locally Planar Patch Features for Real-Time Structure from Motion}},
year = {2004}
}
@article{ShyamMohan2015,
abstract = {This report provides a brief historical evolution of the concepts in the Kalman filtering theory since ancient times to the present. A brief description of the filter equations its aesthetics, beauty, truth, fascinating perspectives and competence are described. For a Kalman filter design to provide optimal estimates tuning of its statistics namely initial state and covariance, unknown parameters, and state and measurement noise covariances is important. The earlier tuning approaches are reviewed. The present approach is a reference recursive recipe based on multiple filter passes through the data without any optimization to reach a `statistical equilibrium' solution. It utilizes the a priori, a posteriori, and smoothed states, their corresponding predicted measurements and the actual measurements help to balance the measurement equation and similarly the state equation to help form a generalized likelihood cost function. The filter covariance at the end of each pass is heuristically scaled up by the number of data points is further trimmed to statistically match the exact estimates and Cramer Rao Bounds (CRBs) available with no process noise provided the initial covariance for subsequent passes. During simulation studies with process noise the matching of the input and estimated noise sequence over time and in real data the generalized cost functions helped to obtain confidence in the results. Simulation studies of a constant signal, a ramp, a spring, mass, damper system with a weak non linear spring constant, longitudinal and lateral motion of an airplane was followed by similar but more involved real airplane data was carried out in MATLAB. In all cases the present approach was shown to provide internally consistent and best possible estimates and their CRBs.},
author = {{Shyam Mohan}, M and Naik, Naren and Gemson, R. M. O. and Ananthasayanam, M. R.},
file = {:C$\backslash$:/Users/Marcel/AppData/Local/Mendeley Ltd./Mendeley Desktop/Downloaded/Shyam Mohan et al. - 2015 - Introduction to the Kalman Filter and Tuning its Statistics for Near Optimal Estimates and Cramer Rao Bound.pdf:pdf},
number = {February},
title = {{Introduction to the Kalman Filter and Tuning its Statistics for Near Optimal Estimates and Cramer Rao Bound}},
year = {2015}
}
@book{Enescu2002,
author = {Enescu, Mihai},
file = {:C$\backslash$:/Users/Marcel/AppData/Local/Mendeley Ltd./Mendeley Desktop/Downloaded/Enescu - 2002 - Adaptive methods for blind equalization and signal separation in MIMO systems.pdf:pdf},
isbn = {9512260425},
title = {{Adaptive methods for blind equalization and signal separation in MIMO systems}},
year = {2002}
}
@article{Oussalah2000,
abstract = {This paper deals with an on line identification of the values of these entities by a suitable adjusting of the filter gain and incorporating information about the quality of innovation sequence. The result yields a new adaptive Kalman filter. The proposal is mainly based on statistical properties of the innovation sequence of the filter and improves some previous results pointed out by Bellanger and Mehra. Particularly, the autocorrelation function of the innovation sequence is used. Furthermore, information about the quality of the autocorrelation parameter is incorporated through a weighted least squares methodology. The determination of the weights is based on a distance criterion, which involves the ideal probability distribution and the current probability referring to the first and second order statistics of autocorrelation functions. The estimation of the a priori noise statistics Q and R is obtained straightforwardly from the preceding and the optimal gain and the innovation covariance of the filter.},
author = {Oussalah, M and {De Schutter}, J.},
file = {:C$\backslash$:/Users/Marcel/AppData/Local/Mendeley Ltd./Mendeley Desktop/Downloaded/Oussalah, De Schutter - 2000 - Adaptive Kalman Filter for Noise Identification.pdf:pdf},
isbn = {9073802725},
issn = {10261052},
journal = {Int. Conf. Noise Vib. Eng.},
keywords = {Adaptive Kalman filter,Kalman filter,noise statistics,weighted least squares},
pages = {1--8},
title = {{Adaptive Kalman Filter for Noise Identification}},
volume = {3},
year = {2000}
}
@article{Leutenegger2013,
	title={Keyframe-based visual-inertial odometry using nonlinear optimization},
	author={Leutenegger, Stefan and Lynen, Simon and Bosse, Michael and Siegwart, Roland and Furgale, Paul},
	journal={The International Journal of Robotics Research},
	volume={34},
	number={3},
	pages={314--334},
	year={2015},
	publisher={SAGE Publications Sage UK: London, England},
	note="[doi:10.1177/0278364914554813]"
}
@article{Chiba2000,
abstract = {A feature based image mosaicing algorithm is presented in this project. A relaxation based correspondence algrithm is used to first select corresponding corners in two images. RANSAC is used to estimate the homography relating the two images. The estimated homogrphy is refined using Newton's non-linear method. A dynamic programming based blending algorithm was used to seamlessly blend the two images},
author = {Chiba, Naoki and Kano, Hiroshi and Minoh, Michihiko and Yasuda, Masashi},
file = {:C$\backslash$:/Users/Marcel/AppData/Local/Mendeley Ltd./Mendeley Desktop/Downloaded/Chiba et al. - 2000 - Feature-based image mosaicing.pdf:pdf},
issn = {08821666},
journal = {Syst. Comput. Japan},
number = {7},
pages = {1--9},
title = {{Feature-based image mosaicing}},
volume = {31},
year = {2000}
}
@article{Caballero2006a,
abstract = {The paper presents a vision-based position estimation method for UAVs. It assumes a planar scene, approximation that usually holds when a vehicle is flying at a relatively high altitude. Monocular image sequences gathered by the UAV are used to estimate the vehicle motion, but accumulative errors can make diverge the estimated position. The proposed method uses an online-built mosaic to correct the drift associated to the planar motion estimation algorithm. The mosaic allows to use not only the current image but also previously recorded information for localization. Results from actual field experiments are presented},
author = {Caballero, Fernando and Merino, Luis and Ferruz, Joaqu{\'{i}}n and Ollero, An{\'{i}}bal},
file = {:C$\backslash$:/Users/Marcel/AppData/Local/Mendeley Ltd./Mendeley Desktop/Downloaded/Caballero et al. - 2006 - Improving vision-based planar motion estimation for unmanned aerial vehicles through online mosaicing.pdf:pdf},
isbn = {0780395069},
issn = {10504729},
journal = {Proc. - IEEE Int. Conf. Robot. Autom.},
number = {May},
pages = {2860--2865},
title = {{Improving vision-based planar motion estimation for unmanned aerial vehicles through online mosaicing}},
volume = {2006},
year = {2006}
}

@inproceedings{Brown2003,
title={Recognising panoramas.},
author={Brown, Matthew and Lowe, David G and others},
booktitle={ICCV},
volume={3},
pages={1218},
year={2003}
}

@book{prince2012computer,
	title={Computer vision: models, learning, and inference},
	author={Prince, Simon JD},
	year={2012},
	publisher={Cambridge University Press},
	note="[doi:10.1017/CBO9780511996504]"
}
@article{Duffin1998,
author = {Duffin, K and Duffin, K and Barrett, W and Barrett, W},
file = {:C$\backslash$:/Users/Marcel/AppData/Local/Mendeley Ltd./Mendeley Desktop/Downloaded/Duffin et al. - 1998 - Globally Optimal Image Mosaics.pdf:pdf},
issn = {07135424},
journal = {Proc. Graph. Interface 98},
keywords = {image mosaics,image stitching,projective},
pages = {217--222},
title = {{Globally Optimal Image Mosaics}},
year = {1998}
}
@article{Caballero2009a,
abstract = {This paper presents a new approach for vision-based UAV localization, using mosaics as environment representations. Inter-image motions are used to estimate the motion of the UAV. Online mosaicking is applied to reduce the impact of the accumulative errors in UAV position estimation. A new method to build an stochastic mosaic given the image-to-image homographies is detailed. The mosaic consists of a network of inter-image relations, and is used to create a consistent view of the environment of the UAV and hence, to detect the drift in position estimation by using the mosaic as a resource. The technique could be called simultaneous localization and mosaicking. This technique is specially suitable for monitoring and surveillance tasks in which the UAV will repeatedly cover the same area. The paper also shows experimental results with real UAVs where the benefits of the proposed method are evident.},
author = {Caballero, Fernando and Merino, Luis and Ferruz, Joaqu{\'{i}}n and Ollero, An{\'{i}}bal},
file = {:C$\backslash$:/Users/Marcel/AppData/Local/Mendeley Ltd./Mendeley Desktop/Downloaded/Caballero et al. - 2009 - Unmanned Aerial Vehicle Localization Based on Monocular Vision and Online Mosaicking.pdf:pdf},
isbn = {0921-0296},
issn = {0921-0296, 1573-0409},
journal = {J. Intell. Robot. Syst.},
pages = {323--343},
title = {{Unmanned Aerial Vehicle Localization Based on Monocular Vision and Online Mosaicking}},
volume = {55},
year = {2009}
}
@article{Yang2006,
abstract = {In a robustly adaptive Kalman filter, the key problem is to construct an adaptive factor to balance the contributions of the kinematic model information and the measurements on the state vector estimates, and the corresponding learning statistic for identifying the kinematic model biases. What we pursue in this paper are some optimal adaptive factors under the particular conditions that the state vector can or cannot be estimated by measurements. Two optimal adaptive factors are derived, one of which is deduced by requiring that the estimated covariance matrix of the predicted residual vector equals the corresponding theoretical one. The other is obtained by requiring that the estimated covariance matrix of the predicted state vector equals its theoretical one. The two related optimal adaptive factors are given. These are analyzed and compared in theory and in an actual example. This shows, through the actual computations, that the filtering results obtained by optimal adaptive factors are superior to those obtained by adaptive factors based on experience.},
author = {Yang, Yuanxi and Gao, Weiguang},
file = {:C$\backslash$:/Users/Marcel/AppData/Local/Mendeley Ltd./Mendeley Desktop/Downloaded/Yang, Gao - 2006 - An optimal adaptive Kalman filter.pdf:pdf},
isbn = {0949-7714},
issn = {09497714},
journal = {J. Geod.},
keywords = {Estimated covariance matrix,Navigation,Optimal adaptive factor,Optimal adaptive filtering,Predicted residual vector,Predicted state vector},
number = {4},
pages = {177--183},
title = {{An optimal adaptive Kalman filter}},
volume = {80},
year = {2006}
}
@article{Mur-Artal2015,
abstract = {The gold standard method for tridimensional reconstruction and camera localization from a set of images is well known to be Bundle Adjustment (BA). Although BA was regarded for years as a costly method restricted to the offline domain, several real time algorithms based on BA flourished in the last decade. However those algorithms were limited to perform SLAM in small scenes or only Visual Odometry. In this work we built on excellent algorithms of the last years to design from scratch a Monocular SLAM system that operates in real time, in small and large, indoor and outdoor environments, with the capability of wide baseline loop closing and relocalization, and including full automatic initialization. Our survival of the fittest approach to select the points and keyframes of the reconstruction generates a compact and trackable map that only grows if the scene content changes, enhancing lifelong operation. We present an exhaustive evaluation in 27 sequences from the most popular datasets achieving unprecedented performance with a typical localization accuracy from 0.2{\%} to 1{\%} of the trajectory dimension in scenes from a desk to several city blocks. We make public a ROS implementation.},
author = {Mur-Artal, Raul and Montiel, J. M M and Tardos, Juan D.},
file = {:C$\backslash$:/Users/Marcel/Desktop/MurMontielTardosTRO15.pdf:pdf},
isbn = {1552-3098},
issn = {15523098},
journal = {IEEE Trans. Robot.},
keywords = {Lifelong mapping,Simultaneous localization and mapping (SLAM),localization,monocular vision,recognition},
number = {5},
pages = {1147--1163},
title = {{ORB-SLAM: A Versatile and Accurate Monocular SLAM System}},
volume = {31},
year = {2015},
note="[doi:10.1109/TRO.2015.2463671]"
}
@article{baker2003lucas,
	title={Lucas-Kanade 20 years on: a unifying framework.},
	author={Baker, Simon and Gross, Ralph and Matthews, Iain},
	year={2003}
}

@article{franz2014electromagnetic,
  title={Electromagnetic tracking in medicine—a review of technology, validation, and
applications},
  author={Franz, Alfred M and Haidegger, Tamas and Birkfellner, Wolfgang and Cleary, Kevin
and Peters, Terry M and Maier-Hein, Lena},
  journal={IEEE transactions on medical imaging},
  volume={33},
  number={8},
  pages={1702--1725},
  year={2014},
  publisher={IEEE},
  note="[doi:10.1109/TMI.2014.2321777]"
}
@article{hartley2005multiple,
	title={Multiple view geometry in computer vision},
	author={Hartley, Richard and Zisserman, Andrew},
	journal={Robotica},
	volume={23},
	number={2},
	pages={271--271},
	year={2005},
	publisher={Cambridge Univ Press}
}
@article{szeliski2006image,
	title={Image alignment and stitching: A tutorial},
	author={Szeliski, Richard},
	journal={Foundations and Trends{\textregistered} in Computer Graphics and Vision},
	volume={2},
	number={1},
	pages={1--104},
	year={2006},
	publisher={Now Publishers Inc.}
}

@article{Baillard1999,
author = {Baillard, C and Zisserman, A},
file = {:C$\backslash$:/Users/Marcel/AppData/Local/Mendeley Ltd./Mendeley Desktop/Downloaded/Baillard, Zisserman - 1999 - Automatic reconstruction planar models from multiple views.pdf:pdf},
isbn = {0769501494},
journal = {Proc. IEEE Conf. Comput. Vis. Pattern Recognit.},
pages = {559--565},
title = {{Automatic reconstruction planar models from multiple views}},
year = {1999}
}
@inproceedings{julier2002scaled,
	title={The scaled unscented transformation},
	author={Julier, Simon J},
	booktitle={American Control Conference, 2002. Proceedings of the 2002},
	volume={6},
	pages={4555--4559},
	year={2002},
	organization={IEEE}
}
@inproceedings{Ave2006,
	title={Real-time localization in outdoor environments using stereo vision and inexpensive gps},
	author={Agrawal, Motilal and Konolige, Kurt},
	booktitle={Pattern Recognition, 2006. ICPR 2006. 18th International Conference on},
	volume={3},
	pages={1063--1068},
	year={2006},
	organization={IEEE},
	note="[doi:10.1109/ICPR.2006.962]"
}
@article{civera2009drift,
	title={Drift-free real-time sequential mosaicing},
	author={Civera, Javier and Davison, Andrew J and Magall{\'o}n, Juan A and Montiel, J MM},
	journal={International Journal of Computer Vision},
	volume={81},
	number={2},
	pages={128--137},
	year={2009},
	publisher={Springer},
	note="[doi:10.1007/s11263-008-0129-5]"
}

@article{Caballero2006,
abstract = {The paper presents a vision-based position estimation method for UAVs. It assumes a planar scene, approximation that usually holds when a vehicle is flying at a relatively high altitude. Monocular image sequences gathered by the UAV are used to estimate the vehicle motion, but accumulative errors can make diverge the estimated position. The proposed method uses an online-built mosaic to correct the drift associated to the planar motion estimation algorithm. The mosaic allows to use not only the current image but also previously recorded information for localization. Results from actual field experiments are presented},
author = {Caballero, Fernando and Merino, Luis and Ferruz, Joaqu{\'{i}}n and Ollero, An{\'{i}}bal},
file = {:C$\backslash$:/Users/Marcel/AppData/Local/Mendeley Ltd./Mendeley Desktop/Downloaded/Caballero et al. - 2006 - Improving vision-based planar motion estimation for unmanned aerial vehicles through online mosaicing.pdf:pdf},
isbn = {0780395069},
issn = {10504729},
journal = {Proc. - IEEE Int. Conf. Robot. Autom.},
number = {May},
pages = {2860--2865},
title = {{Improving vision-based planar motion estimation for unmanned aerial vehicles through online mosaicing}},
volume = {2006},
year = {2006}
}
@article{Caballero2005,
abstract = {  This paper presents a vision-based method to estimate the * real motion of a single camera from views of a planar patch. Projective techniques allow to estimate camera motion from pixel space apparent motion without explicit 3-D reconstruction. In addition, the paper will present the HELINSPEC project, the framework where the proposed method has been tested, and will detail some applications in external building inspection that make use of the proposed techniques. },
author = {Caballero, Fernando and Merino, Luis and Ferruz, Joaqu{\'{i}}n and Ollero, An{\'{i}}bal},
file = {:C$\backslash$:/Users/Marcel/Desktop/A{\_}visual{\_}odometer{\_}without{\_}3d{\_}reconstruct.pdf:pdf},
isbn = {078038914X},
issn = {10504729},
journal = {Proc. - IEEE Int. Conf. Robot. Autom.},
keywords = {Building inspection,Feature matching,Homography,UAV,Visual odometer},
number = {April},
pages = {4673--4678},
title = {{A visual odometer without 3D reconstruction for aerial vehicles. Applications to building inspection}},
volume = {2005},
year = {2005}
}
@article{Strasdat2010,
abstract = {State of the art visual SLAM systems have recently been presented which are capable of accurate, large-scale and real-time performance, but most of these require stereo vision. Important application areas in robotics and beyond open up if similar performance can be demonstrated using monocular vision, since a single camera will always be cheaper, more compact and easier to calibrate than a multi-camera rig. With high quality estimation, a single camera moving through a static scene of course effectively provides its own stereo geometry via frames distributed over time. However, a classic issue with monocular visual SLAM is that due to the purely projective nature of a single camera, motion estimates and map structure can only be recovered up to scale. Without the known inter-camera distance of a stereo rig to serve as an anchor, the scale of locally constructed map portions and the corresponding motion estimates is therefore liable to drift over time. In this paper we describe a new near real-time visual SLAM system which adopts the continuous keyframe optimisation ap- proach of the best current stereo systems, but accounts for the additional challenges presented by monocular input. In particular, we present a new pose-graph optimisation technique which allows for the efficient correction of rotation, translation and scale drift at loop closures. Especially, we describe the Lie group of similarity transformations and its relation to the corresponding Lie algebra.We also present in detail the systems new image processing front-end which is able accurately to track hundreds of features per frame, and a filter-based approach for feature initialisation within keyframe-based SLAM. Our approach is proven via large-scale simulation and real-world experiments where a camera completes large looped trajectories.},
author = {Strasdat, Hauke and Montiel, J M M and Davison, Andrew J},
file = {:C$\backslash$:/Users/Marcel/AppData/Local/Mendeley Ltd./Mendeley Desktop/Downloaded/Strasdat, Montiel, Davison - 2010 - Scale Drift-Aware Large Scale Monocular SLAM.pdf:pdf},
isbn = {978-0-262-51681-5},
issn = {2330765X},
journal = {Robot. Sci. Syst.},
pages = {5},
title = {{Scale Drift-Aware Large Scale Monocular SLAM}},
volume = {2},
year = {2010},
note="[doi:10.15607/RSS.2010.VI.010]"
}

@book{lovegrove2012parametric,
	title={Parametric dense visual SLAM},
	author={Lovegrove, Steven},
	year={2012},
	publisher={Imperial College London}
}

@article{Caglioti2008,
author = {Caglioti, Vincenzo and Taddei, Pierluigi},
file = {:C$\backslash$:/Users/Marcel/AppData/Local/Mendeley Ltd./Mendeley Desktop/Downloaded/Caglioti, Taddei - 2008 - Planar motion estimation using an uncalibrated general camera.pdf:pdf},
journal = {8th Work. Omnidirectional Vision, Camera Networks Non-classical Cameras},
pages = {1--12},
title = {{Planar motion estimation using an uncalibrated general camera}},
year = {2008}
}
@article{Schroeder2011,
abstract = {The quality of a mosaic depends on the projective alignment of the images involved. After point-correspondences between the images have been established, bundle adjustment finds an alignment considered optimal under certain hypotheses. This procedure minimizes a nonlinear cost and has to be initialized with care. It is very common to compose inter-frame homographies which have been computed with standard methods in order to get an initial global alignment. This technique is suboptimal if there is noise or missing ho-mographies as it typically uses a small part of the available data. We propose four new closed-form solutions. They all provide non-heuristic initial alignments using all the known inter-frame homographies. Our methods are tested with synthetic and real data and are compared to the standard method. These experiments reveal that our methods are more accurate, taking advantage of the redundant information available in the set of inter-frame homographies.},
author = {Schroeder, Pierre and Bartoli, Adrien and Georgel, Pierre and Navab, Nassir},
file = {:C$\backslash$:/Users/Marcel/AppData/Local/Mendeley Ltd./Mendeley Desktop/Downloaded/Schroeder et al. - 2011 - Closed-form solutions to multiple-view homography estimation.pdf:pdf},
isbn = {9781424494965},
issn = {1550-5790},
journal = {2011 IEEE Work. Appl. Comput. Vision, WACV 2011},
number = {2},
pages = {650--657},
title = {{Closed-form solutions to multiple-view homography estimation}},
year = {2011}
}
@inproceedings{Michaelsena,
	title={Stitching large maps from videos taken by a camera moving close over a plane using homography decomposition},
	author={Michaelsen, E},
	booktitle={ISPRS Conference (CD), PIA 2011},
	volume={38},
	number={3},
	year={2011}
}
@article{Filtering1970,
author = {Filtering, Kalman},
file = {:C$\backslash$:/Users/Marcel/AppData/Local/Mendeley Ltd./Mendeley Desktop/Downloaded/Filtering - 1970 - On the Identification of Variances and Adaptive Kalman Filtering.pdf:pdf},
number = {2},
title = {{On the Identification of Variances and Adaptive Kalman Filtering}},
year = {1970}
}
@article{Lovegrove2010,
abstract = {When a purely rotating camera observes a general scene, overlapping views are related by a parallax-free warp which can be estimated by direct image alignment methods that iterate to optimise photoconsistency. However, building globally consistent mosaics from video has usually been tackled as an off-line task, while sequential methods suitable for real-time implementation have often suffered from long-term drift. In this paper we present a high performance real-time video mosaicing algorithm based on parallel image alignment via ESM (Efficient Second-order Minimisation) and global optimisation of a map of keyframes over the whole viewsphere.We present real-time results for drift-free camera rotation tracking and globally consistent spherical mosaicing from a variety of cameras in real scenes, demonstrating high global accuracy and the ability to track very rapid rotation while maintaining solid 30Hz operation. We also show that automatic camera calibration refinement can be straightforwardly built into our framework.},
author = {Lovegrove, Steven and Davison, Andrew J.},
file = {:C$\backslash$:/Users/Marcel/AppData/Local/Mendeley Ltd./Mendeley Desktop/Downloaded/Lovegrove, Davison - 2010 - Real-time spherical mosaicing using whole image alignment.pdf:pdf},
isbn = {364215557X},
issn = {03029743},
journal = {Lect. Notes Comput. Sci. (including Subser. Lect. Notes Artif. Intell. Lect. Notes Bioinformatics)},
keywords = {Real-time tracking,SLAM,auto-calibration,spherical mosaicing},
number = {PART 3},
pages = {73--86},
title = {{Real-time spherical mosaicing using whole image alignment}},
volume = {6313 LNCS},
year = {2010}
}

@article{janPercentage,
	title={Monochorionic diamniotic twin pregnancies: natural history and risk stratification},
	author={Lewi, Liesbeth and Gucciardo, Leonardo and Van Mieghem, Tim and De Koninck, Philippe and Beck, Veronika and Medek, Helga and Van Schoubroeck, Dominique and Devlieger, Roland and De Catte, Luc and Deprest, Jan},
	journal={Fetal diagnosis and therapy},
	volume={27},
	number={3},
	pages={121--133},
	year={2010},
	publisher={Karger Publishers},
	note="[doi:10.1159/000313300]"
}

@inproceedings{dore2012catheter,
	title={Catheter navigation based on probabilistic fusion of electromagnetic tracking and physically-based simulation},
	author={Dore, Alessio and Smoljkic, Gabrijel and Vander Poorten, Emmanuel and Sette, Mauro and Vander Sloten, Jos and Yang, Guang-Zhong},
	booktitle={Intelligent Robots and Systems (IROS), 2012 IEEE/RSJ International Conference on},
	pages={3806--3811},
	year={2012},
	organization={IEEE}
}

@inproceedings{sawhney1998robust,
	title={Robust video mosaicing through topology inference and local to global alignment},
	author={Sawhney, Harpreet S and Hsu, Steve and Kumar, Rakesh},
	booktitle={European conference on computer vision},
	pages={103--119},
	year={1998},
	organization={Springer}
}
